# Supplementary material for: APDB: a database on air pollutant characterization and similarity prediction
Source: Database (Oxford). 2023 Jul 14;2023:baad046. doi: 10.1093/database/baad046 (PMC10348400; doi:10.1093/database/baad046)
Supplement: baad046_Supp [file baad046_supp.zip]

Archive with 3 entries (3 files):
- suppl_data/Supplementary_Table_S1.docx
- suppl_data/Supplementary_Table_S2.docx
- suppl_data/Supplementary_Table_S3.docx
